# Supplementary material for: Early Diagnosis and Monitoring of Adaptive Immune Response in a Cohort of Mild Mpox Patients During the 2022 Wave
Source: Microorganisms. 2025 Feb 6;13(2):355. doi: 10.3390/microorganisms13020355 (PMC11858686; doi:10.3390/microorganisms13020355)
Supplement: Supplementary file 1 [file microorganisms-13-00355-s001.zip]

Archive with 2 entries (2 files):
- Caldrer_Suplementary materials_v.3.pdf
- Caldrer_Supplementary Figures_v.3.pdf
